# Supplementary material for: Insight into Rice Resistance to the Brown Planthopper: Gene Cloning, Functional Analysis, and Breeding Applications
Source: Int J Mol Sci. 2024 Dec 13;25(24):13397. doi: 10.3390/ijms252413397 (PMC11678690; doi:10.3390/ijms252413397)
Supplement: Supplementary file 1 [file ijms-25-13397-s001.zip]

Archive with 3 entries (3 files):
- .DS_Store
- Table S1.pdf
- Table S2.pdf
